# Supplementary material for: Correlations between Obstructive Sleep Apnea Syndrome and Periodontitis: A Systematic Review and Meta-Analysis
Source: Dent J (Basel). 2024 Jul 26;12(8):236. doi: 10.3390/dj12080236 (PMC11352505; doi:10.3390/dj12080236)
Supplement: Supplementary file 1 [file dentistry-12-00236-s001.zip]

Archive with 1 entries (1 files):
- dentistry-3075508-supplementary.pdf
